# Supplementary material for: Anti-Aging and Anti-Inflammatory Effects of Compounds from Fresh Panax ginseng Roots: A Study on TNF-α/IFN-γ-Induced Skin Cell Damage
Source: Molecules. 2024 Nov 20;29(22):5479. doi: 10.3390/molecules29225479 (PMC11597146; doi:10.3390/molecules29225479)
Supplement: Supplementary file 1 [file molecules-29-05479-s001.zip]

Archive with 1 entries (1 files):
- molecules-3303736-supplementary.pdf
